# Supplementary material for: Effectiveness of septoplasty versus non-surgical management for nasal obstruction due to a deviated nasal septum in adults: study protocol for a randomized controlled trial
Source: Trials. 2015 Nov 4;16:500. doi: 10.1186/s13063-015-1031-4 (PMC4634847; doi:10.1186/s13063-015-1031-4)
Supplement: Additional file 3: — Informed consent materials (in Dutch). a) Informed consent form. b) Patient information brochure. (ZIP 633 kb) [file 13063_2015_1031_MOESM3_ESM.zip]

Archive with 2 entries (2 files):
- 13063_2015_1031_MOESM3_ESM/Appendix IIIa Informed consent formR0.pdf
- 13063_2015_1031_MOESM3_ESM/Appendix IIIb Patient information brochureR0.pdf
